# Supplementary material for: Virome in the cloaca of wild and breeding birds revealed a diversity of significant viruses
Source: Microbiome. 2022 Apr 12;10:60. doi: 10.1186/s40168-022-01246-7 (PMC9001828; doi:10.1186/s40168-022-01246-7)
Supplement: Supplementary file 16 — Additional file 15: Supplementary Table 4. ICTV criteria for new genus or species of viruses identified in this study. [file 40168_2022_1246_MOESM15_ESM.xlsx]

## Sheet: Sheet1
Virus family/genus	Criteria for a novel virus species	Criteria for a novel virus genus	Reference OR related ICTV website
Picornaviridae	A picornavirus species is a class of phylogenetically related viruses that would normally be expected to share (i) a significant degree of amino acid identity of P1, 2C, 3C and 3D proteins, (ii) monophyly in phylogenetic trees, (iii) essentially identical genome maps, and (iv) a significant degree of compatibility in proteolytic processing, replication, encapsidation and genetic recombination.	A novel virus genus may be proposed according to the ICTV criteria which include (i) showing distinctive genome organization features in comparison to their closest relatives, (ii) sharing amino acid sequence identity of <34 % in P1 and <36 % amino acid identity in the non-structural proteins 2C+3CD, (iii) no detectable homology of proteins L (if exist), 2B, 3A, 3B.	Zell R, Delwart E, Gorbalenya AE, Hovi T, King AMQ, Knowles NJ, Lindberg AM, Pallansch MA, Palmenberg AC, Reuter G, Simmonds P, Skern T, Stanway G, Yamashita T, Ictv Report Consortium. ICTV Virus Taxonomy Profile: Picornaviridae. J Gen Virol. 2017 Oct;98(10):2421-2422.
Avastrovirus	The current avastrovirus species are partly based on the hosts from which they were isolated and the genetic distances (p-dist) among complete amino acid sequences of the capsid region (ORF2). The Astroviridae study group of ICTV also establishes that viruses with p-dist>75% identity in the complete protein sequence of ORF2 should be considered as members of the same species.	Not applicable for this work.	https://talk.ictvonline.org/ictv-reports/ictv_9th_report/positive-sense-rna-viruses-2011/w/posrna_viruses/247/astroviridae
Supplementary table 4. ICTV criteria for new genus or species of viruses identified in this study
Parvoviridae	Parvoviruses can be considered members of the same species if their NS1 proteins share more than 85% amino acid sequence identity, and they can be classified in the same genus if their protein sequences cluster as a robust monophyletic lineage based on their complete NS1 protein sequence at the subfamily level and on their SF3 helicase domains at the family level.	Parvoviruses can be considered members of the same species if their NS1 proteins share more than 85% amino acid sequence identity, and they can be classified in the same genus if their protein sequences cluster as a robust monophyletic lineage” and “NS1 proteins of members of the same genus should share at least 35-40% amino acid sequence identity with a coverage of >80% between any two members	Pénzes JJ, Söderlund-Venermo M, Canuti M, Eis-Hübinger AM, Hughes J, Cotmore SF, Harrach B. Reorganizing the family Parvoviridae: a revised taxonomy independent of the canonical approach based on host association. Arch Virol. 2020 Sep;165(9):2133-2146.
Smacoviridae	Species and genus criteria demarcation of Smacoviridae are based on genome-wide and rep amino acid sequences with cut-off of 77.0% and 40.0%, respectively.		Krupovic M, Varsani A. A 2021 taxonomy update for the family Smacoviridae. Arch Virol. 2021 Nov;166(11):3245-3253. doi: 10.1007/s00705-021-05224-6.
Adenoviridae	Genus designation depends on the following characteristics: 1.Phylogenetic distance (based primarily on maximum likelihood analysis of the DNA polymerase amino acid sequence); 2.Genome organization (presence or lack of certain characteristic genes or transcription units);3. Host range. To Aviadenovirus and Atadenovirus, the phylogenetic distance of DNA polymerase amino acid sequences greater than…		The citation for this ICTV Report chapter is the summary published as Benkő et al., (2021): ICTV Virus Taxonomy Profile: Adenoviridae 2021, Journal of General Virology (in press)
Retroviridae	Currently, classification of subfamilies, genera and species is based primarily on phylogenetic analysis, genome characteristics (ssRNA or ssRNA partially reverse-transcribed in the virion, size) and the presence or absence of specific regulatory and accessory genes.		Coffin J, Blomberg J, Fan H, Gifford R, Hatziioannou T, Lindemann D, Mayer J, Stoye J, Tristem M, Johnson W, Ictv Report Consortium. ICTV Virus Taxonomy Profile: Retroviridae 2021. J Gen Virol. 2021 Dec;102(12):001712.
Coronaviridae	Viruses that share more than 90% aa sequence identity in the conserved replicase domains are considered to belong to the same species. This 90% identity threshold serves as the sole species demarcation criterion.	Not applicable for this work.	https://talk.ictvonline.org/ictv-reports/ictv_online_report/
Caliciviridae	Not applicable for this work.	Members of different genera in the family Caliciviridae have >60% amino acid sequence difference in the complete VP1	Vinjé J, Estes MK, Esteves P, Green KY, Katayama K, Knowles NJ, L'Homme Y, Martella V, Vennema H, White PA, Ictv Report Consortium. ICTV Virus Taxonomy Profile: Caliciviridae. J Gen Virol. 2019 Nov;100(11):1469-1470.
